# Supplementary material for: Genotyping-by-Sequencing-Based Genome-Wide Association Studies of Fusarium Wilt Resistance in Radishes (Raphanus sativus L.)
Source: Genes (Basel). 2021 Jun 3;12(6):858. doi: 10.3390/genes12060858 (PMC8228987; doi:10.3390/genes12060858)
Supplement: Supplementary file 1 [file genes-12-00858-s001.zip]

Archive with 1 entries (1 files):
- genes-1199702-supplementary.pdf
